# Supplementary material for: PLS3 Is a Prognostic Biomarker and Correlates with Immune Infiltrates in Head and Neck Squamous Cell Carcinoma
Source: Cancers (Basel). 2025 Dec 4;17(23):3882. doi: 10.3390/cancers17233882 (PMC12691376; doi:10.3390/cancers17233882)
Supplement: Supplementary file 1 [file cancers-17-03882-s001.zip]

Archive with 1 entries (1 files):
- cancers-3656820-supplementary.pdf
